# Supplementary material for: Biomimetic Stratum Corneum Liposome Models: Lamellar Organization and Permeability Studies
Source: Membranes (Basel). 2023 Jan 20;13(2):135. doi: 10.3390/membranes13020135 (PMC9962386; doi:10.3390/membranes13020135)
Supplement: Supplementary file 1 [file membranes-13-00135-s001.zip]

Archive with 1 entries (1 files):
- membranes-2145443-supplementary.pdf
